# Supplementary material for: Bromodomain and Extra-Terminal Inhibitor BMS-986158 Reverses Latent HIV-1 Infection In Vitro and Ex Vivo by Increasing CDK9 Phosphorylation and Recruitment
Source: Pharmaceuticals (Basel). 2022 Mar 10;15(3):338. doi: 10.3390/ph15030338 (PMC8952190; doi:10.3390/ph15030338)
Supplement: Supplementary file 1 [file pharmaceuticals-15-00338-s001.zip]

Archive with 1 entries (1 files):
- pharmaceuticals-1564230-supplementary.pdf
